# Supplementary material for: Visible Light-Promoted Oxidative Cross-Coupling of Alcohols to Esters
Source: Molecules. 2024 Jan 23;29(3):570. doi: 10.3390/molecules29030570 (PMC10856673; doi:10.3390/molecules29030570)
Supplement: Supplementary file 1 [file molecules-29-00570-s001.zip]

Archive with 1 entries (1 files):
- molecules-2765757-supplementary.pdf
